# Supplementary material for: Additive and Interactive Associations of Environmental and Sociodemographic Factors with the Genotypes of Three Glutathione S-Transferase Genes in Relation to the Blood Arsenic Concentrations of Children in Jamaica
Source: Int J Environ Res Public Health. 2022 Jan 1;19(1):466. doi: 10.3390/ijerph19010466 (PMC8745014; doi:10.3390/ijerph19010466)
Supplement: Supplementary file 1 [file ijerph-19-00466-s001.zip]

Archive with 1 entries (1 files):
- ijerph-1488259-supplementary.pdf
